# Supplementary material for: Comparison of Two Generations of Self-Expandable Transcatheter Heart Valves in Nine Surgical Valves: An In Vitro Study
Source: J Cardiovasc Dev Dis. 2024 Aug 8;11(8):244. doi: 10.3390/jcdd11080244 (PMC11354675; doi:10.3390/jcdd11080244)
Supplement: Supplementary file 1 [file jcdd-11-00244-s001.zip]

Archive with 6 entries (6 files):
- .DS_Store
- Table S1.pdf
- Table S2.pdf
- Table S3.pdf
- Video S1.avi
- Video S2.avi
